# Supplementary material for: Detecting the Seeds of Nassella neesiana in Large Round Hay Bales, by Means of Non-Destructive Core Sampling
Source: PLoS One. 2015 Sep 8;10(9):e0137343. doi: 10.1371/journal.pone.0137343 (PMC4562525; doi:10.1371/journal.pone.0137343)
Supplement: S1 Dataset — (XLSX) [file pone.0137343.s001.xlsx]

## Sheet: Mean and Variance
15 cores per bale
		Bale 1	Bale 2	Bale 3	Mean	Standard deviation	SE		15 cores		Mean	SE
Even	50g	5	2	3	3.33333	1.24722	0.720082		Even	50	3.33333	0.720082
	100g	32	17	2	17	12.2474	7.07107			100	17	7.07107
	150g	21	6	20	15.6667	6.84755	3.95343			150	15.6667	3.95343
	250g	22	82	10	38	31.496	18.1842			250	38	18.1842														15
	1000g	75	155		115	40	28.2843			1000	115	28.2843
Inner	50g	2	9	2	4.33333	3.29983	1.90516		Inner	50	4.33333	1.90516
	100g	31	28	51	36.6667	10.2089	5.89413			100	36.6667	5.89413
	150g	7	40	39	28.6667	15.3261	8.84852			150	28.6667	8.84852
	250g	49	22	7	26	17.3781	10.0333			250	26	10.0333
	1000g	129	150		139.5	10.5	7.42462			1000	139.5	7.42462
Outer	50g	20	0	0	6.66667	9.42809	5.44331		Outer	50	6.66667	5.44331
	100g	58	1	1	20	26.8701	15.5134			100	20	15.5134
	150g	5	31	8	14.6667	11.6142	6.70544			150	14.6667	6.70544
	250g	0	18	11	9.66667	7.4087	4.27742			250	9.66667	4.27742
	1000g	57	72		64.5	7.5	5.3033			1000	64.5	5.3033
7 cores per bale
		Bale 1	Bale 2	Bale 3	Mean	Standard deviation	SE		7 cores		Mean	SE
Even	50g	3	2	3	2.66667	0.471405	0.272166		Even	50	2.66667	0.272166
	100g	17	8	1	8.66667	6.54896	3.78104			100	8.66667	3.78104
	150g	13	2	16	10.3333	6.01849	3.47478			150	10.3333	3.47478
	250g	21	41	3	21.6667	15.5206	8.96082			250	21.6667	8.96082
	1000g	42	65		53.5	11.5	8.13173			1000	53.5	8.13173
Inner	50g	0	3	1	1.33333	1.24722	0.720082		Inner	50	1.33333	0.720082
	100g	8	17	35	20	11.225	6.48074			100	20	6.48074														7
	150g	0	17	16	11	7.78888	4.49691			150	11	4.49691
	250g	21	13	2	12	7.78888	4.49691			250	12	4.49691
	1000g	85	76		80.5	4.5	3.18198			1000	80.5	3.18198
Outer	50g	4	0	0	1.33333	1.88562	1.08866		Outer	50	1.33333	1.08866
	100g	19	0	1	6.66667	8.73053	5.04058			100	6.66667	5.04058
	150g	1	11	5	5.66667	4.10961	2.37268			150	5.66667	2.37268
	250g	0	11	0	3.66667	5.18545	2.99382			250	3.66667	2.99382
	1000g	31	40		35.5	4.5	3.18198			1000	35.5	3.18198
5 cores per bale
		Bale 1	Bale 2	Bale 3	Mean	Standard deviation	SE		5 cores		Mean	SE
Even	50g	2	0	2	1.33333	0.942809	0.544331		Even	50	1.33333	0.544331
	100g	15	7	1	7.66667	5.73488	3.31104			100	7.66667	3.31104
	150g	2	2	7	3.66667	2.35702	1.36083			150	3.66667	1.36083
	250g	0	29	1	10	13.4412	7.7603			250	10	7.7603
	1000g	8	32		20	12	8.48528			1000	20	8.48528														5
Inner	50g	1	6	0	2.33333	2.62467	1.51535		Inner	50	2.33333	1.51535
	100g	24	10	4	12.6667	8.37987	4.83812			100	12.6667	4.83812
	150g	0	11	11	7.33333	5.18545	2.99382			150	7.33333	2.99382
	250g	37	12	0	16.3333	15.4128	8.89861			250	16.3333	8.89861
	1000g	33	34		33.5	0.5	0.353553			1000	33.5	0.353553
Outer	50g	11	0	0	3.66667	5.18545	2.99382		Outer	50	3.66667	2.99382
	100g	12	0	0	4	5.65685	3.26599			100	4	3.26599
	150g	1	19	1	7	8.48528	4.89898			150	7	4.89898
	250g	0	2	4	2	1.63299	0.942809			250	2	0.942809
	1000g	12	8		10	2	1.41421			1000	10	1.41421
