# Supplementary material for: Detecting the Seeds of Nassella neesiana in Large Round Hay Bales, by Means of Non-Destructive Core Sampling
Source: PLoS One. 2015 Sep 8;10(9):e0137343. doi: 10.1371/journal.pone.0137343 (PMC4562525; doi:10.1371/journal.pone.0137343)
Supplement: S2 Dataset — (XLSX) [file pone.0137343.s002.xlsx]

## Sheet: SPSS data
seed weight	num seed 15E	num seed 15 I	num seed 15O	num seed 7E	num seed 7 I	num seed 7O	num seed 5E	num seed 5 I	num seed 5O
50	5	2	20	3	0	4	2	1	11
50	2	9	0	2	3	0	0	6	0
50	3	2	0	3	1	0	2	0	0
100	32	31	58	17	8	19	15	24	12
100	17	28	1	8	17	0	7	10	0
100	2	51	1	1	35	1	1	4	0
150	21	7	5	13	0	1	2	0	1
150	6	40	31	2	17	11	2	11	19
150	20	39	8	16	16	5	7	11	1
250	22	49	0	21	21	0	0	37	0
250	82	22	18	41	13	11	29	12	2
250	10	7	11	3	2	0	1	0	4
1000	75	129	57	42	85	31	8	33	12
1000	155	150	72	65	76	40	32	34	8
